# Supplementary material for: MRS2 and mitochondrial gene networks in endometrial cancer: mechanisms, biomarkers, and therapeutic implications
Source: PeerJ. 2026 Jan 12;14:e20409. doi: 10.7717/peerj.20409 (PMC12805914; doi:10.7717/peerj.20409)
Supplement: Supplemental Information 1 [file peerj-14-20409-s001.zip]

Archive with 2 entries (2 files):
- Lactate.xlsx
- CCK8.xlsx
