# Supplementary material for: MRS2 and mitochondrial gene networks in endometrial cancer: mechanisms, biomarkers, and therapeutic implications
Source: PeerJ. 2026 Jan 12;14:e20409. doi: 10.7717/peerj.20409 (PMC12805914; doi:10.7717/peerj.20409)
Supplement: Supplemental Information 2 [file peerj-14-20409-s002.zip]

Archive with 3 entries (2 files):
- Data for all cell experiments/CCK8-202509.xlsx
- Data for all cell experiments/Lactate-202509.xlsx
- Data for all cell experiments/
