# Supplementary material for: MRS2 and mitochondrial gene networks in endometrial cancer: mechanisms, biomarkers, and therapeutic implications
Source: PeerJ. 2026 Jan 12;14:e20409. doi: 10.7717/peerj.20409 (PMC12805914; doi:10.7717/peerj.20409)
Supplement: Supplemental Information 2 [file peerj-14-20409-s002.zip › Data for all cell experiments/Lactate-202509.xlsx]

## Sheet: Sheet1
	Lactate content (mmol/L)
siCtrl	1.26
siCtrl	1.242
siCtrl	1.274
siMRS2-1	1.545
siMRS2-1	1.236
siMRS2-1	1.251
siMRS2-2	1.5
siMRS2-2	1.378
siMRS2-2	1.425
